# Supplementary material for: A large-scale whole-genome sequencing analysis reveals highly specific genome editing by both Cas9 and Cpf1 (Cas12a) nucleases in rice
Source: Genome Biol. 2018 Jul 4;19:84. doi: 10.1186/s13059-018-1458-5 (PMC6031188; doi:10.1186/s13059-018-1458-5)
Supplement: Supplementary file 2 — Tables S1–S5. Supplemental Tables. (XLSX 43 kb) [file 13059_2018_1458_MOESM2_ESM.xlsx]

## Sheet: Supplementary Table 1
Part I, T0 samples
Number	T0 group	T0 individual plant	WGS ID	Targeted locus	Locus type	CRISPR nuclease type	Guide RNA symbol	Guide RNA and PAM sequence	Vector	NHEJ activity	Genotyping results for targeted locus in T0 rice genome
1	Cas9-A	Cas9-A1	A1	OsDEP1	protein coding site	Cas9	OsDEP1-sgRNA01	ATGAGCTGCAAGAACAATTGAGG	pTX202	Total: 75.0% (18/24) Biallelic: 66.7% (16/24)	Reference: CAAAAGACCAAGGTGCCTCAATTGTTCTTGCAGCTCATGCTGCGACGAGCCA Allele 1: CAAAAGACCAAGGTGCCTCAA-TGTTCTTGCAGCTCATGCTGCGACGAGCCA -1bp Allele 2: CAAAAGACCAAGGTGCCTCAA-TGTTCTTGCAGCTCATGCTGCGACGAGCCA -1bp
2	Cas9-A	Cas9-A2	A2	OsDEP1	protein coding site	Cas9	OsDEP1-sgRNA01	ATGAGCTGCAAGAACAATTGAGG	pTX202	Total: 75.0% (18/24) Biallelic: 66.7% (16/24)	Reference: CAAAAGACCAAGGTGCCTCAATTGTTCTTGCAGCTCATGCTGCGACGAGCCA Allele 1: CAAAAGACCAAGGTGCCTCAA---TTCTTGCAGCTCATGCTGCGACGAGCCA -3bp Allele 2: CAAAAGACCAAGGTGCCTCAA-aGTTCTTGCAGCTCATGCTGCGACGAGCCA -2bp/+1bp
3	Cas9-B	Cas9-B1	B1	OsSPL14	protein coding site	Cas9	OsSPL14-sgRNA04	CATGTAGCTACCCGCCATGGCGG	pZDW021	Total: 63.6% (14/22) Biallelic: 36.4% (8/24)	Reference: TCCTGTGGCACCCTCCGCCATGGCGGGTAGCTACATGGCACCAAGCCC Allele 1: TCCTGTGGCACCCTCCGCCA--GCGGGTAGCTACATGGCACCAAGCCC -2bp Allele 2: TCCTGTGGCACCCTCCGCCA--GCGGGTAGCTACATGGCACCAAGCCC -2bp
4	Cas9-B	Cas9-B2	B2	OsSPL14	protein coding site	Cas9	OsSPL14-sgRNA04	CATGTAGCTACCCGCCATGGCGG	pZDW021	Total: 63.6% (14/22) Biallelic: 36.4% (8/24)	Reference: TCCTGTGGCACCCTCCGCCATGGCGGGTAGCTACATGGCACCAAGCCC Allele 1: TCCTGTGGCACCCTCCGCCAT-GCGGGTAGCTACATGGCACCAAGCCC -1bp Allele 2: TCCTGTGGCACCCTCCGCCATGGCGGGTAGCTACATGGCACCAAGCCC WT
5	Cas9-C	Cas9-C1	C1	OsTB1	protein coding site	Cas9	OsTB1-sgRNA03	GCCGCATGGGCAGCAGCTGGCGG	pZDW024	Total: 15.4% (4/26) Biallelic: 7.7% (2/26)	Reference: ACTTGGAGTTGGAGCCGCATGGGCAGCAGCTGGCGGCGGCGGAGGAGG Allele 1: ACTTGGAGTTGGAGCCGCATGGGCAGCAG-TGGCGGCGGCGGAGGAGG -1bp Allele 2: ACTTGGAGTTGGAGCCGCATGGGCAGCAG-TGGCGGCGGCGGAGGAGG -1bp
6	Cas9-C	Cas9-C2	C2	OsTB1	protein coding site	Cas9	OsTB1-sgRNA03	GCCGCATGGGCAGCAGCTGGCGG	pZDW024	Total: 15.4% (4/26) Biallelic: 7.7% (2/26)	Reference: ACTTGGAGTTGGAGCCGCATGGGCAGCAGCTGGCGGCGGCGGAGGAGG Allele 1: ACTTGGAGTTGGAGCCGCATGGGCAGCAGCTGGCGGCGGCGGAGGAGG WT Allele 2: ACTTGGAGTTGGAGCCGCATGGGC------TGGCGGCGGCGGAGGAGG -6bp
7	Cas9-D	Cas9-D1	G1	OsLAC	protein coding site	Cas9	OsLAC-sgRNA01	GTGCGTGCAGGCACGGGATCCGG	pCY019	Total: 100% (15/15) Biallelic: 66.7% (10/15)	Reference: TCACGTACGTGTGCGTGCAGGCACGGG-ATCCGGCAGCTGC Allele 1: TCACGTACGTGTGCGTGCAGGCACGGGTATCCGGCAGCTGC +1bp Allele 2: TCACGTACGTGTGCGTGCAGGCACGGGTATCCGGCAGCTGC +1bp
8	Cas9-D	Cas9-D2	G2	OsLAC	protein coding site	Cas9	OsLAC-sgRNA01	GTGCGTGCAGGCACGGGATCCGG	pCY019	Total: 100% (15/15) Biallelic: 66.7% (10/15)	Reference: TCACGTACGTGTGCGTGCAGGCACGGG-ATCCGGCAGCTGC Allele 1: TCACGTACGTGTGCGTGCAGGCACGGGAATCCGGCAGCTGC +1bp Allele 2: TCACGTACGTGTGCGTGCAGGCACGGGAATCCGGCAGCTGC +1bp
9	Cas9-E	Cas9-E1	H1	OsLAC	protein coding site	Cas9	OsLAC-sgRNA02	CCCACCCGCTCAGCAGCTGCCGG	pCY020	Total: 75.0% (12/16) Biallelic: 0.0% (0/16)	Reference: ACGGGATCCGGCA-GCTGCTGAGCGGGTGGGCGGACGGGCC Allele 1: ACGGGATCCGGCA-GCTGCTGAGCGGGTGGGCGGACGGGCC WT Allele 2: ACGGGATCCGGCATGCTGCTGAGCGGGTGGGCGGACGGGCC +1bp
10	Cas9-E	Cas9-E2	TX1701GS005	OsLAC	protein coding site	Cas9	OsLAC-sgRNA02	CCCACCCGCTCAGCAGCTGCCGG	pCY020	Total: 75.0% (12/16) Biallelic: 0.0% (0/16)	Reference: ACGGGATCCGGCA-GCTGCTGAGCGGGTGGGCGGACGGGCC Allele 1: ACGGGATCCGGCA-GCTGCTGAGCGGGTGGGCGGACGGGCC WT Allele 2: ACGGGATCCGGCAAGCTGCTGAGCGGGTGGGCGGACGGGCC +1bp
11	Cas9-F	Cas9-F1	I1	OsLAC	protein coding site	Cas9	OsLAC-sgRNA03	ATCTTGCCCCCTGCCGGCGTCGG	pCY021	Total: 58.8% (10/17) Biallelic: 0.0% (0/17)	Reference: CCCCATGGTCATCTTGCCCCCTGCCGG-CGTCGGGTACCCG Allele 1: CCCCATGGTCATCTTGCCCCCTGCCGG-CGTCGGGTACCCG WT Allele 2: CCCCATGGTCATCTTGCCCCCTGCCGGCCGTCGGGTACCCG +1bp
12	Cas9-F	Cas9-F2	I2	OsLAC	protein coding site	Cas9	OsLAC-sgRNA03	ATCTTGCCCCCTGCCGGCGTCGG	pCY021	Total: 58.8% (10/17) Biallelic: 0.0% (0/17)	Reference: CCCCATGGTCATCTTGCCCCCTGCCGG-CGTCGGGTACCCG Allele 1: CCCCATGGTCATCTTGCCCCCTGCCGG-CGTCGGGTACCCG WT Allele 2: CCCCATGGTCATCTTGCCCCCTGCCGGACGTCGGGTACCCG +1bp
13	Cas9-G	Cas9-G1	K1	OsLAC	protein coding site	Cas9	OsLAC-sgRNA05	CCTGGCCAGCGCCGGGTACCCGG	pCY023	Total: 91.7% (11/12) Biallelic: 16.7% (2/12)	Reference: AAGCTCCGCAGCCTGGCCAGCGCCGGGT-ACCCGGCGGCGG Allele 1: AAGCTCCGCAGCCTGGCCAGCGCCGGGTAACCCGGCGGCGG +1bp Allele 2: AAGCTCCGCAGCCTGGCCAGCGCCGGGTTACCCGGCGGCGG +1bp
14	Cas9-G	Cas9-G2	K2	OsLAC	protein coding site	Cas9	OsLAC-sgRNA05	CCTGGCCAGCGCCGGGTACCCGG	pCY023	Total: 91.7% (11/12) Biallelic: 16.7% (2/12)	Reference: AAGCTCCGCAGCCTGGCCAGCGCCGGGT-ACCCGGCGGCGG Allele 1: AAGCTCCGCAGCCTGGCCAGCGCCGGGTAACCCGGCGGCGG +1bp Allele 2: AAGCTCCGCAGCCTGGCCAGCGCCGGGTAACCCGGCGGCGG +1bp
15	Cas9-H	Cas9-H1	L3	OsmiR398a	microRNA coding site	Cas9	OsmiR398a-sgRNA01	GTGTTCTCAGGTCACCCCTTTGG	pTL03	Total: 71.4% (10/14) Biallelic: 21.4% (3/14)	Reference: GAGAAGAAACCCAAAGGGGTGACCTGAGAACACAGTTACA Allele 1: GAGAAGAAACCCA---------------AACACAGTTACA -15bp Allele 2: GAGAAGAAACCC--------GACCTGAGAACACAGTTACA -8bp
16	Cas9-H	Cas9-H2	L4	OsmiR398a	miRNA coding site	Cas9	OsmiR398a-sgRNA01	GTGTTCTCAGGTCACCCCTTTGG	pTL03	Total: 71.4% (10/14) Biallelic: 21.4% (3/14)	Reference: GAGAAGAAACCCAAAGGGGTGACCTGAGAACACAGTTACA Allele 1: GAGAAGAAACCCAAA---GTGACCTGAGAACACAGTTACA -3bp Allele 2: GAGAAGAAACCCAAA--GGTGACCTGAGAACACAGTTACA -2bp
17	Cas9-J	Cas9-JI	TX1701GS011	Os02circ25329	circular RNA coding site	Cas9	Os02circ25329-sgRNA01 Os02circ25329-sgRNA02	Os02circ25329-sgRNA01: GCAGCTCTGACATGTGGGCCCGG Os02circ25329-sgRNA02: GTCCCGCGCTTCAAGGAGGTAGG	pZJP053	Total: 66.7% (10/15); sgRNA01 Biallelic: 40.0% (6/15); sgRNA01 Total: 80.0% (12/15); sgRNA02 Biallelic: 46.7% (7/15); sgRNA02	Reference: GCAGCTCTGACATGTGGGCCCGGGCAGGAA…GTCCCGCGCTTCAAGGAGGTAGGCTAGCGC Allele 1: GCAGCTCTGACATGTGG-CCCGGGCAGGAA…GTCCCGCGCTTCAA-------------+GC -1bp/-14bp, +40bp (AGTCATTTGGTTGCGCTGTTACCCGCGCTTAAATACAAAT) Allele 2: GCAGCTCTGACATGTGG-------------…-----------------GGTAGGCTAGCGC 578bp deletion
18	Cas9-J	Cas9-J2	TX1701GS012	Os02circ25329	circular RNA coding site	Cas9	Os02circ25329-sgRNA01 Os02circ25329-sgRNA02	Os02circ25329-sgRNA01: GCAGCTCTGACATGTGGGCCCGG Os02circ25329-sgRNA02: GTCCCGCGCTTCAAGGAGGTAGG	pZJP053	Total: 66.7% (10/15); sgRNA01 Biallelic: 40.0% (6/15); sgRNA01 Total: 80.0% (12/15); sgRNA02 Biallelic: 46.7% (7/15); sgRNA02	Reference: GCAGCTCTGACATGTGGGCCCGGGCAGGAA…GTCCCGCGCTTCAAGGA-GGTAGGCTAGCGC Allele 1: GCAGCTCTGACATGTGGGCCCGGGCAGGAA…GTCCCGCGCTTCAAGGAAGGTAGGCTAGCGC WT/+1bp Allele 2: GCAGCTCTGAC-------------------…------------------GGTAGGCTAGCGC 584bp deletion
19	Cas9-K	Cas9-K1	TX1701GS015	Os03circ00204	circular RNA coding site	Cas9	Os03circ00204-sgRNA01 Os03circ00204-sgRNA02	Os03circ00204-sgRNA01: CCTATACCCTTGAAGCTGGGAGG Os03circ00204-sgRNA02: CTTGCGCACAATCTTAACGAAGG	pZJP055	Total: 43.8% (7/16); sgRNA01 Biallelic: 18.8% (3/16); sgRNA01 Total: 18.8% (3/16); sgRNA02 Biallelic: 0.0% (0/15); sgRNA02	Reference: TTGTATGCCTCCCA-GCTTCAAGGGTATAGG…CTTGCGCACAATCTTAACGAAGGTATGTTTAATGCTTTTTTTTAGC Allele 1: TTGTATGC-----------------------…-----------------------------------TTTTTTTTAGC 684bp deletion Allele 2: TTGTATGC-----------------------…CTTGC----------------------------------------- -32bp/-53bp, +3bp
20	Cas9-K	Cas9-K2	TX1701GS016	Os03circ00204	circular RNA coding site	Cas9	Os03circ00204-sgRNA01 Os03circ00204-sgRNA02	Os03circ00204-sgRNA01: CCTATACCCTTGAAGCTGGGAGG Os03circ00204-sgRNA02: CTTGCGCACAATCTTAACGAAGG	pZJP055	Total: 43.8% (7/16); sgRNA01 Biallelic: 18.8% (3/16); sgRNA01 Total: 18.8% (3/16); sgRNA02 Biallelic: 0.0% (0/15); sgRNA02	Reference: TTGTATGCCTCCCAGCTTCAAGGGTATAGG…CTTGCGCACAATCTTAACGAAGGTATGTTT Allele 1: TTGTATGCCTCCCA----------------…-----------------CGAAGGTATGTTT 660bp deletion Allele 2: TTGTATGCCTCCCA--TTCAAGGGTATAGG…CTTGCGCACAATCTTAACGAAGGTATGTTT -2bp/WT
21	Cpf1-A	Cpf1-A1	D1	OsPDS	protein coding site (intron)	Cpf1	OsPDS-crRNA02	TTTGTTCAAAACCCTTAGAGATATCTA	pLR302	Total: 100% (13/13) Biallelic: 100% (13/13)	Reference: GTTATTACCGCCAGCACTGATAGATATCTCTAAGGGTTTTGAACAAAAAAACATGTATCAA Allele 1: GTTATTACCGCCAGC-----------------AGGGTTTTGAACAAAAAAACATGTATCAA -17bp Allele 2: GTTATTACCGCCAGCACTGA--------TCTAAGGGTTTTGAACAAAAAAACATGTATCAA -8bp
22	Cpf1-A	Cpf1-A2	D2	OsPDS	protein coding site (intron)	Cpf1	OsPDS-crRNA02	TTTGTTCAAAACCCTTAGAGATATCTA	pLR302	Total: 100% (13/13) Biallelic: 100% (13/13)	Reference: GTTATTACCGCCAGCACTGATAGATATCTCTAAGGGTTTTGAACAAAAAAACATGTATCAA Allele 1: GTTATTACCGCCAGC-----------------AGGGTTTTGAACAAAAAAACATGTATCAA -17bp Allele 2: GTTATTACCGCCAGCACT---------------GGGTTTTGAACAAAAAAACATGTATCAA -15bp
23	Cpf1-B	Cpf1-B1	TX1701GS001	OsDEP1	protein coding site	Cpf1	OsDEP1-crRNA02	TTTCCAGAAAGAGAAGGAGGCACAGAT	pLR304	Total: 100% (16/16) Biallelic: 93.8% (15/16)	Reference: GACATTGTTTTTTCCTTTTCCAGAAAGAGAAGGAGGCACAGATCTTGCCGTCTTTTTCGGT Allele 1: GACATTGTTTTTTCCTTTTC--------------------------------------GGT -38bp Allele 2: GACATTGTTTTTTCCTTTTCCAGAAAGAGAAGGAG--------CTTGCCGTCTTTTTCGGT -8bp
24	Cpf1-B	Cpf1-B2	TX1701GS002	OsDEP1	protein coding site	Cpf1	OsDEP1-crRNA02	TTTCCAGAAAGAGAAGGAGGCACAGAT	pLR304	Total: 100% (16/16) Biallelic: 93.8% (15/16)	Reference: GACATTGTTTTTTCCTTTTCCAGAAAGAGAAGGAGGCACAGATCTTGCCGTCTTTTTCGGT Allele 1: GACATTGTTTTTTCCTTTTCCAGAAAGAGAAGGAG----------TGCCGTCTTTTTCGGT -10bp Allele 2: GACATTGTTTTTTCCTTTTCCAGAAAGAGAAGGAGGCACAGATCTTGCCGTCTTTTTCGGT WT
25	Cpf1-C	Cpf1-C1	TX1701GS003	OsROC5	protein coding site	Cpf1	OsROC5-crRNA02	TTTGTAAGCAGCTGGCTGAGGGTGCAT	pLR306	Total: 100% (19/19) Biallelic: 100% (19/19)	Reference: GTTACATTTCTCCGGTTTTGTAAGCAGCTGGCTGAGGGTGCATGGGCAGTAGTTGATGTGT Allele 1: GTTACATTTCTCCGGTTTTGTAAGCAGCTGGCTGAG------TGGGCAGTAGTTGATGTGT -6bp Allele 2: GTTACATTTCTCCGGTTTTGTAAGCAGCTGGCTGAG------TGGGCAGTAGTTGATGTGT -6bp
26	Cpf1-C	Cpf1-C2	TX1701GS004	OsROC5	protein coding site	Cpf1	OsROC5-crRNA02	TTTGTAAGCAGCTGGCTGAGGGTGCAT	pLR306	Total: 100% (19/19) Biallelic: 100% (19/19)	Reference: GTTACATTTCTCCGGTTTTGTAAGCAGCTGGCTGAGGGTGCATGGGCAGTAGTTGATGTGT Allele 1: GTTACATTTCTCCGGTTTTGTAAGCAGCTGGCTG----TGCATGGGCAGTAGTTGATGTGT -4bp Allele 2: GTTACATTTCTCCGGTTTTGTAAGCAGCTGGCTG-----------GCAGTAGTTGATGTGT -11bp
Part II, T1 samples
Number	T1 group	T1 individual plant	WGS ID	T0 parent	Targeted locus	Locus type	CRISPR nuclease type	Guide RNA symbol	Guide RNA and PAM sequence	Nuclease T-DNA existing	Genotyping results for targeted locus in T1 rice genome
1	Cas9-AA	Cas9-AA21	TX1701GS073	Cas9-A2	OsDEP1	protein coding site	Cas9	OsDEP1-sgRNA01	ATGAGCTGCAAGAACAATTGAGG	Yes	Reference: CAAAAGACCAAGGTGCCTCAATTGTTCTTGCAGCTCATGCTGCGACGAGCCA Allele01: CAAAAGACCAAGGTGCCTCAA-aGTTCTTGCAGCTCATGCTGCGACGAGCCA -2bp/+1bp Allele02: CAAAAGACCAAGGTGCCTCAA-aGTTCTTGCAGCTCATGCTGCGACGAGCCA -2bp/+1bp
2	Cas9-AA	Cas9-AA22	TX1701GS076	Cas9-A2	OsDEP1	protein coding site	Cas9	OsDEP1-sgRNA01	ATGAGCTGCAAGAACAATTGAGG	Yes	Reference: CAAAAGACCAAGGTGCCTCAATTGTTCTTGCAGCTCATGCTGCGACGAGCCA Allele01: CAAAAGACCAAGGTGCCTCAA---TTCTTGCAGCTCATGCTGCGACGAGCCA -3bp Allele02: CAAAAGACCAAGGTGCCTCAA---TTCTTGCAGCTCATGCTGCGACGAGCCA -3bp
3	Cas9-CC	Cas9-CC11	TX1701GS077	Cas9-C1	OsTB1	protein coding site	Cas9	OsTB1-sgRNA03	GCCGCATGGGCAGCAGCTGGCGG	Yes	Reference: ACTTGGAGTTGGAGCCGCATGGGCAGCAGCTGGCGGCGGCGGAGGAGG Allele01: ACTTGGAGTTGGAGCCGCATGGGCAGCAG-TGGCGGCGGCGGAGGAGG -1bp Allele02: ACTTGGAGTTGGAGCCGCATGGGCAGCAG-TGGCGGCGGCGGAGGAGG -1bp
4	Cas9-CC	Cas9-CC12	TX1701GS080	Cas9-C1	OsTB1	protein coding site	Cas9	OsTB1-sgRNA03	GCCGCATGGGCAGCAGCTGGCGG	Yes	Reference: ACTTGGAGTTGGAGCCGCATGGGCAGCAGCTGGCGGCGGCGGAGGAGG Allele01: ACTTGGAGTTGGAGCCGCATGGGCAGCAG-TGGCGGCGGCGGAGGAGG -1bp Allele02: ACTTGGAGTTGGAGCCGCATGGGCAGCAG-TGGCGGCGGCGGAGGAGG -1bp
5	Cas9-CC	Cas9-CC22	TX1701GS083	Cas9-C2	OsTB1	protein coding site	Cas9	OsTB1-sgRNA03	GCCGCATGGGCAGCAGCTGGCGG	Yes	Reference: ACTTGGAGTTGGAGCCGCATGGGCAGCAGCTGGCGGCGGCGGAGGAGG Allele01: ACTTGGAGTTGGAGCCGCATGGGCAGCAGCTGGCGGCGGCGGAGGAGG WT Allele02: ACTTGGAGTTGGAGCCGCATGGGCAGCAGCTGGCGGCGGCGGAGGAGG WT
6	Cas9-DD	Cas9-DD11	TX1701GS106	Cas9-D1	OsLAC	protein coding site	Cas9	OsLAC-sgRNA01	GTGCGTGCAGGCACGGGATCCGG	Yes	Reference: TCACGTACGTGTGCGTGCAGGCACGGG-ATCCGGCAGCTGC Allele01: TCACGTACGTGTGCGTGCAGGCACGGGTATCCGGCAGCTGC +1bp Allele02: TCACGTACGTGTGCGTGCAGGCACGGGTATCCGGCAGCTGC +1bp
7	Cas9-DD	Cas9-DD12	TX1701GS107	Cas9-D1	OsLAC	protein coding site	Cas9	OsLAC-sgRNA01	GTGCGTGCAGGCACGGGATCCGG	Yes	Reference: TCACGTACGTGTGCGTGCAGGCACGGGATCCGGCAGCTGC Allele01: TCACGTACGTGTGCGTGCAGGCACGG-------------- -148bp/+27bp Allele02: TCACGTACGTGTGCGTGCAGGCACGG-------------- -148bp/+27b
8	Cas9-DD	Cas9-DD21	TX1701GS111	Cas9-D2	OsLAC	protein coding site	Cas9	OsLAC-sgRNA01	GTGCGTGCAGGCACGGGATCCGG	Yes	Reference: TCACGTACGTGTGCGTGCAGGCACGGG-ATCCGGCAGCTGC Allele01: TCACGTACGTGTGCGTGCAGGCACGGGAATCCGGCAGCTGC +1bp Allele02: TCACGTACGTGTGCGTGCAGGCACGGGAATCCGGCAGCTGC +1bp
9	Cas9-DD	Cas9-DD22	TX1701GS112	Cas9-D2	OsLAC	protein coding site	Cas9	OsLAC-sgRNA01	GTGCGTGCAGGCACGGGATCCGG	Yes	Reference: TCACGTACGTGTGCGTGCAGGCACGGG-ATCCGGCAGCTGC Allele01: TCACGTACGTGTGCGTGCAGGCACGGGAATCCGGCAGCTGC +1bp Allele02: TCACGTACGTGTGCGTGCAGGCACGGGAATCCGGCAGCTGC +1bp
10	Cas9-FF	Cas9-FF11	TX1701GS124	Cas9-F1	OsLAC	protein coding site	Cas9	OsLAC-sgRNA03	ATCTTGCCCCCTGCCGGCGTCGG	No	Reference: CCCCATGGTCATCTTGCCCCCTGCCGG-CGTCGGGTACCCG Allele01: CCCCATGGTCATCTTGCCCCCTGCCGG-CGTCGGGTACCCG WT Allele02: CCCCATGGTCATCTTGCCCCCTGCCGGCCGTCGGGTACCCG +1bp
11	Cas9-FF	Cas9-FF12	TX1701GS125	Cas9-F1	OsLAC	protein coding site	Cas9	OsLAC-sgRNA03	ATCTTGCCCCCTGCCGGCGTCGG	No	Reference: CCCCATGGTCATCTTGCCCCCTGCCGGCGTCGGGTACCCG Allele01: CCCCATGGTCATCTTGCCCCCTGCCGGCGTCGGGTACCCG WT Allele02: CCCCATGGTCATCTTGCCCCCTGCCGGCGTCGGGTACCCG WT
12	Cas9-FF	Cas9-FF13	TX1701GS131	Cas9-F1	OsLAC	protein coding site	Cas9	OsLAC-sgRNA03	ATCTTGCCCCCTGCCGGCGTCGG	Yes	Reference: CCCCATGGTCATCTTGCCCCCTGCCGGCGTCGGGTACCCG Allele01: CCCCATGGTCATCTTGCCCCCTGCCGGCGTCGGGTACCCG WT Allele02: CCCCATGGTCATCTTGCCCCCTGCCGGCGTCGGGTACCCG WT
13	Cas9-FF	Cas9-FF21	TX1701GS132	Cas9-F2	OsLAC	protein coding site	Cas9	OsLAC-sgRNA03	ATCTTGCCCCCTGCCGGCGTCGG	No	Reference: CCCCATGGTCATCTTGCCCCCTGCCGGCGTCGGGTACCCG Allele01: CCCCATGGTCATCTTGCCCCCTGCCGGCGTCGGGTACCCG WT Allele02: CCCCATGGTCATCTTGCCCCCTGCCGGCGTCGGGTACCCG WT
14	Cas9-FF	Cas9-FF22	TX1701GS133	Cas9-F2	OsLAC	protein coding site	Cas9	OsLAC-sgRNA03	ATCTTGCCCCCTGCCGGCGTCGG	No	Reference: CCCCATGGTCATCTTGCCCCCTGCCGGCGTCGGGTACCCG Allele01: CCCCATGGTCATCTTGCCCCCTGCCGGCGTCGGGTACCCG WT Allele02: CCCCATGGTCATCTTGCCCCCTGCCGGCGTCGGGTACCCG WT
15	Cpf1-AA	Cpf1-AA11	TX1701GS087	Cpf1-A1	OsPDS	protein coding site	Cpf1	OsPDS-crRNA02	TTTGTTCAAAACCCTTAGAGATATCTA	Yes	Reference: GTTATTACCGCCAGCACTGATAGATATCTCTAAGGGTTTTGAACAAAAAAACATGTATCAA Allele01: GTTATTACCGCCAGC-----------------AGGGTTTTGAACAAAAAAACATGTATCAA -17bp Allele02: GTTATTACCGCCAGCACTGA--------TCTAAGGGTTTTGAACAAAAAAACATGTATCAA -8bp
16	Cpf1-AA	Cpf1-AA12	TX1701GS090	Cpf1-A1	OsPDS	protein coding site	Cpf1	OsPDS-crRNA02	TTTGTTCAAAACCCTTAGAGATATCTA	Yes	Reference: GTTATTACCGCCAGCACTGATAGATATCTCTAAGGGTTTTGAACAAAAAAACATGTATCAA Allele01: GTTATTACCGCCAGC-----------------AGGGTTTTGAACAAAAAAACATGTATCAA -17bp Allele02: GTTATTACCGCCAGCACTGA--------TCTAAGGGTTTTGAACAAAAAAACATGTATCAA -8bp
17	Cpf1-AA	Cpf1-AA21	TX1701GS093	Cpf1-A2	OsPDS	protein coding site	Cpf1	OsPDS-crRNA02	TTTGTTCAAAACCCTTAGAGATATCTA	Yes	Reference: GTTATTACCGCCAGCACTGATAGATATCTCTAAGGGTTTTGAACAAAAAAACATGTATCAA Allele01: GTTATTACCGCCAGC-----------------AGGGTTTTGAACAAAAAAACATGTATCAA -17bp Allele02: GTTATTACCGCCAGC-----------------AGGGTTTTGAACAAAAAAACATGTATCAA -17bp
18	Cpf1-AA	Cpf1-AA22	TX1701GS095	Cpf1-A2	OsPDS	protein coding site	Cpf1	OsPDS-crRNA02	TTTGTTCAAAACCCTTAGAGATATCTA	Yes	Reference: GTTATTACCGCCAGCACTGATAGATATCTCTAAGGGTTTTGAACAAAAAAACATGTATCAA Allele01: GTTATTACCGCCAGCACT---------------GGGTTTTGAACAAAAAAACATGTATCAA -15bp Allele02: GTTATTACCGCCAGCACT---------------GGGTTTTGAACAAAAAAACATGTATCAA -15bp
19	Cpf1-BB	Cpf1-BB11	TX1701GS096	Cpf1-B1	OsDEP1	protein coding site	Cpf1	OsDEP1-crRNA02	TTTCCAGAAAGAGAAGGAGGCACAGAT	Yes	Reference: GACATTGTTTTTTCCTTTTCCAGAAAGAGAAGGAGGCACAGATCTTGCCGTCTTTTTCGGT Allele01: GACATTGTTTTTTCCTTTTC--------------------------------------GGT -38bp Allele02: GACATTGTTTTTTCCTTTTC--------------------------------------GGT -38bp
20	Cpf1-BB	Cpf1-BB12	TX1701GS097	Cpf1-B1	OsDEP1	protein coding site	Cpf1	OsDEP1-crRNA02	TTTCCAGAAAGAGAAGGAGGCACAGAT	Yes	Reference: GACATTGTTTTTTCCTTTTCCAGAAAGAGAAGGAGGCACAGATCTTGCCGTCTTTTTCGGT Allele01: GACATTGTTTTTTCCTTTTC--------------------------------------GGT -38bp Allele02: GACATTGTTTTTTCCTTTTC--------------------------------------GGT -38bp
21	Cpf1-BB	Cpf1-BB13	TX1701GS098	Cpf1-B1	OsDEP1	protein coding site	Cpf1	OsDEP1-crRNA02	TTTCCAGAAAGAGAAGGAGGCACAGAT	Yes	Reference: GACATTGTTTTTTCCTTTTCCAGAAAGAGAAGGAGGCACAGATCTTGCCGTCTTTTTCGGT Allele01: GACATTGTTTTTTCCTTTTCCAGAAAGAGAAGGAG--------CTTGCCGTCTTTTTCGGT -8bp Allele02: GACATTGTTTTTTCCTTTTCCAGAAAGAGAAGGAG--------CTTGCCGTCTTTTTCGGT -8bp
22	Cpf1-BB	Cpf1-BB21	TX1701GS100	Cpf1-B2	OsDEP1	protein coding site	Cpf1	OsDEP1-crRNA02	TTTCCAGAAAGAGAAGGAGGCACAGAT	Yes	Reference: GACATTGTTTTTTCCTTTTCCAGAAAGAGAAGGAGGCACAGATCTTGCCGTCTTTTTCGGT Allele01: GACATTGTTTTTTCCTTTTCCAGAAAGAGAAGGAG----------TGCCGTCTTTTTCGGT -10bp Allele02: GACATTGTTTTTTCCTTTTCCAGAAAGAGAAGGAGGCACAGATCTTGCCGTCTTTTTCGGT WT
23	Cpf1-BB	Cpf1-BB22	TX1701GS101	Cpf1-B2	OsDEP1	protein coding site	Cpf1	OsDEP1-crRNA02	TTTCCAGAAAGAGAAGGAGGCACAGAT	Yes	Reference: GACATTGTTTTTTCCTTTTCCAGAAAGAGAAGGAGGCACAGATCTTGCCGTCTTTTTCGGT Allele01: GACATTGTTTTTTCCTTTTCCAGAAAGAGAAGGAG----------TGCCGTCTTTTTCGGT -10bp Allele02: GACATTGTTTTTTCCTTTTCCAGAAAGAGAAGGAGGCACAGATCTTGCCGTCTTTTTCGGT WT
Part III, wild type and control samples
Number	Group	Individual plant	WGS ID	Note
1	WT2015	WT2015-1	TX1701GS022	individual rice seedling from 2015 seeds
2	WT2015	WT2015-2	TX1701GS023	individual rice seedling from 2015 seeds
3	WT2015	WT2015-3	TX1701GS024	individual rice seedling from 2015 seeds
4	WT2015	WT2015-4	TX1701GS026	individual rice seedling from 2015 seeds
5	WT2016	WT2016-1	TX1701GS029	individual rice seedling from 2016 seeds
6	WT2016	WT2016-2	TX1701GS030	individual rice seedling from 2016 seeds
7	WT2016	WT2016-3	TX1701GS031	individual rice seedling from 2016 seeds
8	WT2016	WT2016-4	TX1701GS032	individual rice seedling from 2016 seeds
9	WT2017	WT2017-1	TX1701GS036	individual rice seedling from 2017 seeds
10	WT2017	WT2017-2	TX1701GS037	individual rice seedling from 2017 seeds
11	WT2017	WT2017-3	TX1701GS038	individual rice seedling from 2017 seeds
12	WT2017	WT2017-4	TX1701GS039	individual rice seedling from 2017 seeds
13	TC	TC-1	TX1701GS043	regenerated rice plantlet just with tissue culture process
14	TC	TC-2	TX1701GS048	regenerated rice plantlet just with tissue culture process
15	Agro	Agro-1	TX1701GS049	regenerated rice plantlet with agrobacterium unharboring vector infection
16	Agro	Agro-2	TX1701GS054	regenerated rice plantlet with agrobacterium unharboring vector infection
17	Cas9 Backbone	Cas9 Backbone-1	TX1701GS056	Cas9 nulcease T-DNA backbone transgenic plant control
18	Cas9 Backbone	Cas9 Backbone-2	TX1701GS058	Cas9 nulcease T-DNA backbone transgenic plant control
19	Cpf1 Backbone	Cpf1 Backbone-1	TX1701GS061	Cpf1 nulcease T-DNA backbone transgenic plant control
20	Cpf1 Backbone	Cpf1 Backbone-2	TX1701GS064	Cpf1 nulcease T-DNA backbone transgenic plant control

## Sheet: Supplementary Table 2
Individual plant	Generation	Guide RNA symbol	Total reads	Mapping ratio	Coverage (X)	NCBI SRA accession	BIG accession
Cas9-A1	T0	OsDEP1-sgRNA01	194177218	0.9856	78.04	SRR6344851	SAMC018669
Cas9-A2	T0	OsDEP1-sgRNA01	161734148	0.9879	65	SRR6344852	SAMC018670
Cas9-B1	T0	OsSPL14-sgRNA04	198070960	0.983	79.6	SRR6344855	SAMC018673
Cas9-B2	T0	OsSPL14-sgRNA04	260945276	0.9876	104.87	SRR6344856	SAMC018674
Cas9-C1	T0	OsTB1-sgRNA03	215443000	0.9874	86.58	SRR6344853	SAMC018675
Cas9-C2	T0	OsTB1-sgRNA03	193545840	0.9866	77.78	SRR6344854	SAMC018676
Cas9-D1	T0	OsLAC-sgRNA01	182409124	0.9841	73.31	SRR6344829	SAMC018697
Cas9-D2	T0	OsLAC-sgRNA01	199435688	0.9905	80.15	SRR6344821	SAMC018698
Cas9-E1	T0	OsLAC-sgRNA02	192295248	0.9876	77.28	SRR6344819	SAMC018703
Cas9-E2	T0	OsLAC-sgRNA02	120051198	0.9986	48.25	SRR6344879	SAMC018704
Cas9-F1	T0	OsLAC-sgRNA03	199446754	0.9886	80.15	SRR6344882	SAMC018705
Cas9-F2	T0	OsLAC-sgRNA03	203482972	0.9864	81.78	SRR6344883	SAMC018706
Cas9-G1	T0	OsLAC-sgRNA05	204268580	0.9875	82.09	SRR6344886	SAMC018715
Cas9-G2	T0	OsLAC-sgRNA05	182992374	0.9871	73.54	SRR6344822	SAMC018716
Cas9-H1	T0	OsmiR398a-sgRNA01	196862448	0.9849	79.12	SRR6344839	SAMC018717
Cas9-H2	T0	OsmiR398a-sgRNA01	195944836	0.9884	78.75	SRR6344833	SAMC018718
Cas9-J1	T0	Os02circ25329-sgRNA01+sgRNA02	133699038	0.9973	53.73	SRR6344848	SAMC018713
Cas9-J2	T0	Os02circ25329-sgRNA01+sgRNA02	112621642	0.9972	45.26	SRR6344845	SAMC018714
Cas9-K1	T0	Os03circ00204-sgRNA01+sgRNA02	138203378	0.9983	55.54	SRR6344884	SAMC018732
Cas9-K2	T0	Os03circ00204-sgRNA01+sgRNA02	142680804	0.9965	57.34	SRR6344840	SAMC018733
Cpf1-A1	T0	OsPDS-crRNA02	209817698	0.9874	84.32	SRR6344827	SAMC018691
Cpf1-A2	T0	OsPDS-crRNA02	202063170	0.9864	81.21	SRR6344826	SAMC018692
Cpf1-B1	T0	OsDEP1-crRNA02	143184052	0.9667	57.54	SRR6344878	SAMC018725
Cpf1-B2	T0	OsDEP1-crRNA02	121963482	0.9985	49.01	SRR6344847	SAMC018726
Cpf1-C1	T0	OsROC5-crRNA02	137046524	0.9986	55.08	SRR6344873	SAMC018721
Cpf1-C2	T0	OsROC5-crRNA02	135819350	0.9981	54.58	SRR6344874	SAMC018722
Cas9-AA21	T1	OsDEP1-sgRNA01	116118128	0.9753	46.67	SRR6344849	SAMC018671
Cas9-AA22	T1	OsDEP1-sgRNA01	140175690	0.9692	56.33	SRR6344850	SAMC018672
Cas9-CC11	T1	OsTB1-sgRNA03	127605704	0.9931	51.28	SRR6344880	SAMC018677
Cas9-CC12	T1	OsTB1-sgRNA03	130277612	0.9908	52.36	SRR6344858	SAMC018678
Cas9-CC22	T1	OsTB1-sgRNA03	134080572	0.9918	53.88	SRR6344861	SAMC018680
Cas9-DD11	T1	OsLAC-sgRNA01	151729864	0.9968	60.98	SRR6344820	SAMC018699
Cas9-DD12	T1	OsLAC-sgRNA01	119303848	0.9728	47.95	SRR6344887	SAMC018700
Cas9-DD21	T1	OsLAC-sgRNA01	129130308	0.9979	51.89	SRR6344816	SAMC018701
Cas9-DD22	T1	OsLAC-sgRNA01	131619142	0.9916	52.9	SRR6344817	SAMC018702
Cas9-FF11	T1	OsLAC-sgRNA03	150190030	0.9938	60.36	SRR6344885	SAMC018707
Cas9-FF12	T1	OsLAC-sgRNA03	139177414	0.9937	55.93	SRR6344871	SAMC018708
Cas9-FF13	T1	OsLAC-sgRNA03	137408118	0.9957	55.22	SRR6344872	SAMC018710
Cas9-FF21	T1	OsLAC-sgRNA03	138292102	0.9883	55.58	SRR6344844	SAMC018711
Cas9-FF22	T1	OsLAC-sgRNA03	122379470	0.9826	49.18	SRR6344841	SAMC018712
Cpf1-AA11	T1	OsPDS-crRNA02	128080448	0.95	51.47	SRR6344825	SAMC018693
Cpf1-AA12	T1	OsPDS-crRNA02	139120924	0.9965	55.91	SRR6344832	SAMC018694
Cpf1-AA21	T1	OsPDS-crRNA02	135122260	0.9973	54.3	SRR6344831	SAMC018695
Cpf1-AA22	T1	OsPDS-crRNA02	159739316	0.9983	64.2	SRR6344830	SAMC018696
Cpf1-BB11	T1	OsDEP1-crRNA02	123788884	0.9845	49.75	SRR6344877	SAMC018727
Cpf1-BB12	T1	OsDEP1-crRNA02	116912752	0.9932	46.98	SRR6344815	SAMC018728
Cpf1-BB13	T1	OsDEP1-crRNA02	110593468	0.9961	44.45	SRR6344867	SAMC018729
Cpf1-BB21	T1	OsDEP1-crRNA02	122978776	0.9977	49.42	SRR6344868	SAMC018730
Cpf1-BB22	T1	OsDEP1-crRNA02	139070922	0.9977	55.89	SRR6344846	SAMC018731
WT2015-1	Wild Type	-	139251020	0.9957	55.96	SRR6344881	SAMC018734
WT2015-2	Wild Type	-	133660980	0.9983	53.72	SRR6344838	SAMC018735
WT2015-3	Wild Type	-	128220638	0.9981	51.53	SRR6344837	SAMC018736
WT2015-4	Wild Type	-	132169034	0.9981	53.12	SRR6344836	SAMC018737
WT2016-1	Wild Type	-	139413130	0.9983	56.03	SRR6344835	SAMC018738
WT2016-2	Wild Type	-	140786618	0.9985	56.58	SRR6344834	SAMC018739
WT2016-3	Wild Type	-	135258992	0.9983	54.36	SRR6344876	SAMC018740
WT2016-4	Wild Type	-	112233764	0.9981	45.1	SRR6344843	SAMC018741
WT2017-1	Wild Type	-	128551398	0.9982	51.66	SRR6344842	SAMC018742
WT2017-2	Wild Type	-	130127182	0.9982	52.3	SRR6344875	SAMC018743
WT2017-3	Wild Type	-	145417094	0.9984	58.44	SRR6344857	SAMC018744
WT2017-4	Wild Type	-	137955890	0.9975	55.44	SRR6344824	SAMC018745
TC-1	Control	-	122226382	0.9985	49.12	SRR6344860	SAMC018683
TC-2	Control	-	151767192	0.9635	60.99	SRR6344865	SAMC018684
Agro-1	Control	-	125870236	0.9975	50.58	SRR6344870	SAMC018689
Agro-2	Control	-	144037506	0.9963	57.89	SRR6344828	SAMC018690
Cas9 Backbone-1	Control	-	152547968	0.9979	61.31	SRR6344862	SAMC018681
Cas9 Backbone-2	Control	-	113554130	0.9983	45.64	SRR6344859	SAMC018682
Cpf1 Backbone-1	Control	-	131872540	0.9961	53	SRR6344866	SAMC018685
Cpf1 Backbone-2	Control	-	132524386	0.9686	53.26	SRR6344863	SAMC018686

## Sheet: Supplementary Table 3
Numbers of overlapped mutation in all predicted off-target sites (CRISPOR prediction result)
Sample	≤4	≤3	≤2	1
Cas9-A1	0/135	0/8	0/1	0/0
Cas9-A2	0/135	0/8	0/1	0/0
Cas9-B1	0/17	0/3	0/0	0/0
Cas9-B2	0/17	0/3	0/0	0/0
Cas9-C1	0/121	0/16	0/1	0/0
Cas9-C2	0/121	0/16	0/1	0/0
Cas9-D1	0/32	0/4	0/2	0/1
Cas9-D2	0/32	0/4	0/2	0/1
Cas9-E1	0/35	0/6	0/2	0/1
Cas9-E2	0/35	0/6	0/2	0/1
Cas9-F1	0/24	0/2	0/2	0/0
Cas9-F2	0/24	0/2	0/2	0/0
Cas9-G1	0/35	0/4	0/1	0/0
Cas9-G2	0/35	0/4	0/1	0/0
Cas9-H1	0/24	0/0	0/0	0/0
Cas9-H2	0/24	0/0	0/0	0/0
Cas9-J1-1	8/86	8/42	8/21	7/12
Cas9-J1-2	9/86	9/42	8/21	6/12
Cas9-J2-1	0/13	0/3	0/0	0/0
Cas9-J2-2	0/13	0/3	0/0	0/0
Cas9-K1-1	0/6	0/1	0/0	0/0
Cas9-K1-2	0/7	0/0	0/0	0/0
Cas9-K2-1	0/6	0/1	0/0	0/0
Cas9-K2-2	0/7	0/0	0/0	0/0
Cpf1-A1	0/0	0/0	0/0	0/0
Cpf1-A2	0/0	0/0	0/0	0/0
Cpf1-B1	0/0	0/0	0/0	0/0
Cpf1-B2	0/0	0/0	0/0	0/0
Cpf1-C1	0/0	0/0	0/0	0/0
Cpf1-C2	0/0	0/0	0/0	0/0
Numbers of overlapped mutation in all predicted off-target sites (Cas-OFFinder prediction result)
Sample	≤10	≤9	≤8	≤7	≤6	≤5	≤4	≤3	≤2	1
Cas9-A1	14/638786	4/191600	2/47307	0/10403	0/1853	0/399	0/132	0/5	0/0	0/0
Cas9-A2	14/638786	4/191600	3/47307	0/10403	0/1853	0/399	0/132	0/5	0/0	0/0
Cas9-B1	16/539842	6/154193	2/35856	0/7660	0/1184	0/174	0/17	0/3	0/0	0/0
Cas9-B2	11/539842	3/154193	1/35856	1/7660	0/1184	0/174	0/17	0/3	0/0	0/0
Cas9-C1	18/1085082	10/398166	3/119929	0/29992	0/6369	0/1120	0/116	0/14	0/0	0/0
Cas9-C2	16/1085082	8/398166	2/119929	0/29992	0/6369	0/1120	0/116	0/14	0/0	0/0
Cas9-D1	15/688567	2/202635	0/51089	0/10389	0/1796	0/235	0/31	0/4	0/2	0/1
Cas9-D2	14/688567	4/202635	1/51089	0/10389	0/1796	0/235	0/31	0/4	0/2	0/1
Cas9-E1	6/692479	2/220406	0/58821	0/13335	0/2629	0/348	0/34	0/6	0/2	0/1
Cas9-E2	12/692479	3/220406	0/58821	0/13335	0/2629	0/348	0/34	0/6	0/2	0/1
Cas9-F1	7/674813	3/207194	0/52852	0/12124	0/2051	0/267	0/22	0/0	0/0	0/0
Cas9-F2	8/674813	2/207194	0/52852	0/12124	0/2051	0/267	0/22	0/0	0/0	0/0
Cas9-G1	19/718181	4/227712	2/60635	1/11924	1/1920	0/253	0/33	0/2	0/0	0/0
Cas9-G2	14/718181	0/227712	0/60635	0/11924	0/1920	0/253	0/33	0/2	0/0	0/0
Cas9-H1	8/425417	3/111265	1/23878	0/4104	0/601	0/99	0/24	0/0	0/0	0/0
Cas9-H2	8/425417	3/111265	0/23878	0/4104	0/601	0/99	0/24	0/0	0/0	0/0
Cas9-J1-1	8/558457	7/159514	7/37416	7/8161	7/1679	7/393	7/67	7/24	7/15	6/9
Cas9-J1-2	17/558457	10/159514	9/37416	9/8161	9/1679	9/393	9/67	9/24	8/15	6/9
Cas9-J2-1	10/592193	4/171699	2/41593	0/8694	0/1052	0/119	0/13	0/3	0/0	0/0
Cas9-J2-2	13/592193	7/171699	1/41593	0/8694	0/1052	0/119	0/13	0/3	0/0	0/0
Cas9-K1-1	3/443677	1/114706	0/24380	0/4198	0/648	0/64	0/2	0/0	0/0	0/0
Cas9-K1-2	6/443677	1/114706	1/24380	0/4198	0/648	0/64	0/2	0/0	0/0	0/0
Cas9-K2-1	8/443677	0/114706	0/24380	0/4198	0/648	0/64	0/2	0/0	0/0	0/0
Cas9-K2-2	5/443677	2/114706	0/24380	0/4198	0/648	0/64	0/2	0/0	0/0	0/0
Cpf1-A1	1/80948	1/20391	0/4743	0/1089	0/177	0/12	0/0	0/0	0/0	0/0
Cpf1-A2	1/80948	0/20391	0/4743	0/1089	0/177	0/12	0/0	0/0	0/0	0/0
Cpf1-B1	3/42302	0/10308	0/2118	0/365	0/66	0/9	0/0	0/0	0/0	0/0
Cpf1-B2	0/42302	0/10308	0/2118	0/365	0/66	0/9	0/0	0/0	0/0	0/0
Cpf1-C1	0/18036	0/3565	0/710	0/111	0/11	0/1	0/0	0/0	0/0	0/0
Cpf1-C2	0/18036	0/3565	0/710	0/111	0/11	0/1	0/0	0/0	0/0	0/0

## Sheet: Supplementary Table 4
T0 SNPs
Sample	Chromosome	Start	End	Region	Left primer	Right primer	Product size	WGS result	Sanger sequencing result
Cas9-A1	Chr1	17240957	17240997	Chr1:17240957-17240997	GCTCAGAGGTACTGTTCACG	AAGCGCTAAGAAGTCGAAGG	540	C->T	C->T
Cas9-A1	Chr3	18160549	18160589	Chr3:18160549-18160589	GCGCACTTAGGATCAATGGA	TGTATGAATGCGTGCATCCA	325	G->A	G->A
Cas9-A1	Chr6	1621973	1622013	Chr6:1621973-1622013	CTCGCATTTACTCCAGTGCT	TGAGACGAATGGAGCAGAGT	460	C->G	C->G
Cas9-A2	Chr4	20821954	20821994	Chr4:20821954-20821994	GCTGCATCTCTCATCATGCT	GTCGCCATTTTGTTGTTCGT	487	T->C	T->C
Cas9-B1	Chr6	6416615	6416655	Chr6:6416615-6416655	CTCTCCGACAGTACATGCAC	AGATGGAGATGATGGCGAGA	477	C->T	C->T
Cas9-B2	Chr4	14868186	14868226	Chr4:14868186-14868226	AGAGGGGTGAGGTAGGAGTA	ATTTTCGTGGCAGTGACAGT	386	C->A	C->A
Cas9-C1	Chr6	425874	425914	Chr6:425874-425914	GATTTTTTCGCCCATGCCAA	TCTGCGTTCTCCAGATGTTG	422	C->G	C->G
Cas9-C2	Chr2	27408990	27409030	Chr2:27408990-27409030	AGGAAATGCTCACCGATCAC	GGCGATTGACATCCCCTATC	348	T->C	T->C
Cas9-C2	Chr7	14493063	14493103	Chr7:14493063-14493103	TCTCTCACTTCTCTAGCCGG	CTCCTTTGGACCTGCAACTT	315	G->A	G->A
Cas9-D2	Chr11	15390376	15390416	Chr11:15390376-15390416	GGATTGTAGATGGAACGGCA	GGGAGAGAGAACGACGTAGA	537	C->A	C->A
Cas9-E1	Chr1	28198001	28198041	Chr1:28198001-28198041	CAACCCATCCAAACCATCCA	CGGCAGCCAAAAAACCATAG	499	G->A	G->A
Cas9-E1	Chr6	18203499	18203539	Chr6:18203499-18203539	TAGCAGCTACTCCCTTTGGT	TTCTCACCATGTTGCTTCCC	433	G->T	G->T
Cas9-F1	Chr3	19864969	19865009	Chr3:19864969-19865009	TGAATAAGAGCAACGACCGG	TGTTGATCTGCACGACCAAA	540	C->A	C->A
Cas9-F2	Chr1	38383738	38383778	Chr1:38383738-38383778	AAACAATGGAATGCCCCACT	CAAGTTGGTGGTGGCTAACT	516	T->A	T->A
Cas9-F2	Chr3	33079717	33079757	Chr3:33079717-33079757	TTGATTAGTGTGCTCTCGGC	GAAAGCAGCGTCCTCCATAA	521	G->T	G->T
Cas9-G1	Chr2	2908618	2908658	Chr2:2908618-2908658	ATGGACCAAACTTGCCCATT	GAACAACAATGGATGCCTGC	517	C->T	C->T
Cas9-G1	Chr3	19042017	19042057	Chr3:19042017-19042057	ACCCTCATCGTCACTCAGAA	CAAGACACCTGGAACTTGCT	321	G->T	G->T
Cas9-G2	Chr4	20149976	20150016	Chr4:20149976-20150016	ACCCATCTTTTCCTTTGCGT	ATGACAAGTGGCGGAAAAGT	293	C->G	C->G
Cpf1-A1	Chr1	18143626	18143666	Chr1:18143626-18143666	GCTCTCATAGTCTTCACGCC	GCCACATTTACTCCCTTCGT	301	G->T	G->T
Cpf1-A2	Chr1	32487705	32487745	Chr1:32487705-32487745	GGAGAGAGCAGGTCCTATGT	TCCCTCGCTTTATTTTCGCA	487	C->T	C->T
Cpf1-A2	Chr2	7688580	7688620	Chr2:7688580-7688620	TCATGTTCTGGTTTTGGGGG	CCTCAATTCTGCACTGTGGT	417	A->G	A->G
Cpf1-B1	Chr9	540682	540722	Chr9:540682-540722	TCAACTCAGAGGAGGAAGCA	ACTTCCCACCTAGCTCCTTT	256	C->A	C->A
Cpf1-B1	Chr9	1298876	1298916	Chr9:1298876-1298916	AACAGGCCAAACTGGTACTG	GAAAAACCCCCTCTCCGTTT	249	G->T	G->T
Cpf1-B1	Chr9	2047513	2047553	Chr9:2047513-2047553	GGATCCGCTCACTAAAGGTC	TCCCACTTGATCTTCTCCCA	280	G->T	G->T
Cpf1-B1	Chr9	8978195	8978235	Chr9:8978195-8978235	TGAATATGTGAGCAGGTGGC	TGCACTCTTGGGAAGCAATT	291	G->T	G->T
Cpf1-B1	Chr9	11581549	11581589	Chr9:11581549-11581589	GAGAGAGAGAGAGAGAGCGG	GGGATGGTGTGATATGCAGG	332	A->T	A->T
Cpf1-B1	Chr9	12014076	12014116	Chr9:12014076-12014116	ACTCCGCTAATTCCGTCATG	AGGGCACATCTTAGTTGCTG	277	G->T	G->T
Cpf1-B1	Chr9	17541089	17541129	Chr9:17541089-17541129	TCATTGACCCTACCTCACCT	TGTCCTAACGTGGATAGCCT	246	A->C	A->C
Cpf1-B1	Chr9	17960374	17960414	Chr9:17960374-17960414	CACTGGCCTCTTTTTCACCT	AGTTATGCACACGAGGGTTG	253	C->A	C->A
Cpf1-B2	Chr9	498449	498489	Chr9:498449-498489	GGCCCGAAGAGTAAAGGAAC	GATCAGACACGTGGTGGATC	340	G->A	G->A
Cpf1-B2	Chr9	4137955	4137995	Chr9:4137955-4137995	ACTCCATAGGCAGTCGTGAA	ACCACGTGGCAACTTAAGAG	335	C->A	C->A
Cpf1-B2	Chr9	8877340	8877380	Chr9:8877340-8877380	AGTTGCCAAAACTCCAGGTT	TCGGAGTCATCACCAACTCT	324	G->T	G->T
Cpf1-B2	Chr9	9173138	9173178	Chr9:9173138-9173178	CGCTGCAAAAGGTTAGCTTC	TGGACCACCAGCTAGAGAAA	327	A->G	A->G
Cpf1-B2	Chr9	15840620	15840660	Chr9:15840620-15840660	CCATGTTGTCTGGACTCTCG	CTCTGTAACACAATGCACCG	311	G->T	G->T
T0 indels
Sample	Chromosome	Start	End	Region	Left primer	Right primer	Product size	WGS result	Sanger sequencing result
Cas9-A1	Chr5	29174245	29174285	Chr5:29174245-29174285	AAAAACGTGATTTGTCCGCC	TCCACCAGTGACATAGAGCA	493	-T	-T
Cas9-A1	Chr10	10725087	10725127	Chr10:10725087-10725127	ACGCCAGGACAGATTCTAGA	ACCAACCAAACAGAAACCAA	199	+GA	+GA
Cas9-A2	Chr1	34793627	34793667	Chr1:34793627-34793667	ATCGGTTCGGTTGATCGTTC	TTTCGCTTTCGGATTACCCC	431	-GGGGGACGGAGGCTGT	-GGGGGACGGAGGCTGT
Cas9-B1	Chr7	24903112	24903152	Chr7:24903112-24903152	TCCAAGCTATGTTACCCCGA	AAACTGCTTGGTGGTCTTGT	470	-CGT	-CGT
Cas9-B1	Chr2	2606867	2606907	Chr2:2606867-2606907	CACCGTAGCTTCTCTTCCAC	CAGAGATCATAATCCGGCGG	529	-GTCGTCGTC	-GTCGTCGTC
Cas9-B2	Chr3	23079079	23079119	Chr3:23079079-23079119	AGGGCAAAACCGTCTTTTCT	TCACAGTGGCATCAAGGTTC	511	-G	-G
Cas9-B2	Chr7	916877	916917	Chr7:916877-916917	TCATGGGTTACCGATCGAGA	TCCATGCTACCTCGAGCTAA	481	-AAATAGACACACATAGCTG	-AAATAGACACACATAGCTG
Cas9-B2	Chr9	10161100	10161140	Chr9:10161100-10161140	TTACTTGGCAGGTCAACTCG	GAGCGTTTGAACAGGAGACA	485	-C	-C
Cas9-C1	Chr1	21113265	21113305	Chr1:21113265-21113305	TGTGAAACGGAGGGAGTAGT	CCTAGAGGTGGTAGCTACCC	512	-A	-A
Cas9-C1	Chr6	13117108	13117148	Chr6:13117108-13117148	GCAAAGCACCATTTAGCCAG	AGTTGCTGCATGTGACAAGA	408	+C	+C
Cas9-C2	Chr4	7306069	7306109	Chr4:7306069-7306109	CCATCTCTCATGACCTGCAC	GTTTCGCTCCTCTCTTCTCG	380	-A	-A
Cas9-D2	Chr3	3774749	3774789	Chr3:3774749-3774789	GCCTGAACATGCATCCTACA	GAGTGTTCTCAGGCTGAGTG	374	-A	-A
Cas9-D2	Chr8	16644607	16644647	Chr8:16644607-16644647	GATTTGGAGAAAAGGTGCGC	CATCGGTAAAAAAACCCCGC	370	+T	+T
Cas9-E1	Chr9	12656517	12656557	Chr9:12656517-12656557	AAGTATGCGTGCGAAAAACG	CACTGTTTAGGGTATGGCGG	531	-T	-T
Cas9-F1	Chr1	12212016	12212056	Chr1:12212016-12212056	GGCACCTTGTCCAAACTACA	ATCAAAACGTGAGAGGAGCG	317	-CAACCAGTCAAC	-CAACCAGTCAAC
Cas9-F1	Chr2	1429651	1429691	Chr2:1429651-1429691	ACTTGTCATGGTCATGGACG	TCCCACTCTCCATTTCCCAT	425	-ATTATGGAGAATTAGAACT	-ATTATGGAGAATTAGAACT
Cas9-F1	Chr11	27407737	27407777	Chr11:27407737-27407777	AAGAAAAATCGGTGGCCTGT	CAAGCTCCTGTACAGCTGAG	481	-TA	-TA
Cas9-F2	Chr3	34481772	34481812	Chr3:34481772-34481812	TTTGGTAGCTACGCACAGTC	AGGAGGGCAAAACGAAATGT	486	+T	+T
Cas9-F2	Chr6	21640956	21640996	Chr6:21640956-21640996	TGATACTGAATGCGCTTGCT	TGTCCCAACTGCCCTTTTTT	528	-A	-A
Cas9-G1	Chr11	20424170	20424210	Chr11:20424170-20424210	CTTCGACAGGCTAGTTGGTC	TCTTGAACGGGGGCTTATTG	330	-GTAC	-GTAC
Cas9-G2	Chr2	4017724	4017764	Chr2:4017724-4017764	TGTGTTGCCTTCTTCAGCAT	GCACCTACAGGGCTAAATCC	490	-ATTGGTA	-ATTGGTA
Cas9-G2	Chr3	17755523	17755563	Chr3:17755523-17755563	GTTTCGTGTTGCTTCTTCGG	GCATCCTGAGAGCCATTTGA	533	-T	-T
Cas9-H1	Chr10	8560451	8560491	Chr10:8560451-8560491	CTAACAATTGGAGGCCCCTC	GCACATTGGATGGAAACTGC	220	-AGCTAGACCCCATCCCGA	-AGCTAGACCCCATCCCGA
Cas9-H2	Chr2	14084087	14084127	Chr2:14084087-14084127	TTGTGGAAGCGACAAGAACA	AAATACACGACCGCTACCAC	367	-CATTCCTCCCTTCTTGCTTTTCTCATC	-CATTCCTCCCTTCTTGCTTTTCTCATC
Cas9-H2	Chr3	20961841	20961881	Chr3:20961841-20961881	GGAGCAACAGCTAGTGAGAC	GCTCGAGTTCTGCTTCAGAA	451	-T	-T
Cas9-H2	Chr7	24976993	24977033	Chr7:24976993-24977033	GCAATTCGAAAAGCGTGTGA	TGGAATTGCCACCCTTTGAA	428	-A	-A
Cpf1-A1	Chr4	33495467	33495507	Chr4:33495467-33495507	CCATGCTCTCTTTGACGTCA	TAGCTGTCTCATTGGCGATG	502	-G	-G
Cpf1-A2	Chr4	29465445	29465485	Chr4:29465445-29465485	CGAAGGCGTGAACTCAACTA	CCACATTGATGGAGAAGGGG	441	-T	-T
Cpf1-A2	Chr10	187005	187045	Chr10:187005-187045	AGCATCAGCAACAAGAAGCT	TGCACATTTCCATGGGAACA	447	-A	-A
Cpf1-A2	Chr11	19597966	19598006	Chr11:19597966-19598006	AGCTGGGAGTACCACCTAAG	ACACGGGAAGTCGTACAATG	457	-C	-C
Cpf1-B1	Chr9	5764864	5764923	Chr9:5764864-5764923	GGTGGGTCCTCTAGTCGATT	ATGTGCTTGTTGACGGTCAT	271	-CATGTGGGCCCTCCTTATC	-CATGTGGGCCCTCCTTATC
Cpf1-B1	Chr9	12620397	12620438	Chr9:12620397-12620438	GTGCGCATACATGGTCCATA	GTGTACATTCGGAATATCAAAAGCT	349	-A / C->A	-A / C->A
Cpf1-B1	Chr9	20722038	20722079	Chr9:20722038-20722079	AGAACCGATGTACCTTTGGT	AGCCTACCAAATCTCGCATG	277	-T	-T
T1 SNVs
Sample	Chromosome	Start	End	Region	Left primer	Right primer	Product size	WGS result	Sanger sequencing result
Cpf1-BB11	Chr9	540682	540722	Chr9:540682-540722	TCAACTCAGAGGAGGAAGCA	ACTTCCCACCTAGCTCCTTT	256	C->A	C->A
Cpf1-BB11	Chr9	1298876	1298916	Chr9:1298876-1298916	AACAGGCCAAACTGGTACTG	GAAAAACCCCCTCTCCGTTT	249	G->T	G->T
Cpf1-BB11	Chr9	2047513	2047553	Chr9:2047513-2047553	GGATCCGCTCACTAAAGGTC	TCCCACTTGATCTTCTCCCA	280	G->T	G->T
Cpf1-BB11	Chr9	11581549	11581589	Chr9:11581549-11581589	GAGAGAGAGAGAGAGAGCGG	GGGATGGTGTGATATGCAGG	332	A->T	A->T
Cpf1-BB11	Chr9	12014076	12014116	Chr9:12014076-12014116	ACTCCGCTAATTCCGTCATG	AGGGCACATCTTAGTTGCTG	277	G->T	G->T
Cpf1-BB11	Chr9	17960374	17960414	Chr9:17960374-17960414	CACTGGCCTCTTTTTCACCT	AGTTATGCACACGAGGGTTG	253	C->A	C->A
Cpf1-BB12	Chr9	1298876	1298916	Chr9:1298876-1298916	AACAGGCCAAACTGGTACTG	GAAAAACCCCCTCTCCGTTT	249	G->T	G->T
Cpf1-BB12	Chr9	8978195	8978235	Chr9:8978195-8978235	TGAATATGTGAGCAGGTGGC	TGCACTCTTGGGAAGCAATT	291	G->T	G->T
Cpf1-BB12	Chr9	11581549	11581589	Chr9:11581549-11581589	GAGAGAGAGAGAGAGAGCGG	GGGATGGTGTGATATGCAGG	332	A->T	A->T
Cpf1-BB12	Chr9	12014076	12014116	Chr9:12014076-12014116	ACTCCGCTAATTCCGTCATG	AGGGCACATCTTAGTTGCTG	277	G->T	G->T
Cpf1-BB12	Chr9	17960374	17960414	Chr9:17960374-17960414	CACTGGCCTCTTTTTCACCT	AGTTATGCACACGAGGGTTG	253	C->A	C->A
Cpf1-BB13	Chr9	540682	540722	Chr9:540682-540722	TCAACTCAGAGGAGGAAGCA	ACTTCCCACCTAGCTCCTTT	256	C->A	C->A
Cpf1-BB13	Chr9	1298876	1298916	Chr9:1298876-1298916	AACAGGCCAAACTGGTACTG	GAAAAACCCCCTCTCCGTTT	249	G->T	G->T
Cpf1-BB13	Chr9	2047513	2047553	Chr9:2047513-2047553	GGATCCGCTCACTAAAGGTC	TCCCACTTGATCTTCTCCCA	280	G->T	G->T
Cpf1-BB13	Chr9	8978195	8978235	Chr9:8978195-8978235	TGAATATGTGAGCAGGTGGC	TGCACTCTTGGGAAGCAATT	291	G->T	G->T
Cpf1-BB13	Chr9	17541089	17541129	Chr9:17541089-17541129	TCATTGACCCTACCTCACCT	TGTCCTAACGTGGATAGCCT	246	A->C	A->C
Cpf1-BB21	Chr9	15840620	15840660	Chr9:15840620-15840660	CCATGTTGTCTGGACTCTCG	CTCTGTAACACAATGCACCG	311	G->T	G->T
Cpf1-BB22	Chr9	4137955	4137995	Chr9:4137955-4137995	ACTCCATAGGCAGTCGTGAA	ACCACGTGGCAACTTAAGAG	335	C->A	C->A
Cpf1-BB22	Chr9	8877340	8877380	Chr9:8877340-8877380	AGTTGCCAAAACTCCAGGTT	TCGGAGTCATCACCAACTCT	324	G->T	G->T
Cpf1-BB22	Chr9	15840620	15840660	Chr9:15840620-15840660	CCATGTTGTCTGGACTCTCG	CTCTGTAACACAATGCACCG	311	G->T	G->T
T1 indels
Sample	Chromosome	Start	End	Region	Left primer	Right primer	Product size	WGS result	Sanger sequencing result
Cpf1-BB11	Chr9	5764864	5764923	Chr9:5764864-5764923	GGTGGGTCCTCTAGTCGATT	ATGTGCTTGTTGACGGTCAT	271	-CATGTGGGCCCTCCTTATC	-CATGTGGGCCCTCCTTATC
Cpf1-BB11	Chr9	12620397	12620438	Chr9:12620397-12620438	GTGCGCATACATGGTCCATA	GTGTACATTCGGAATATCAAAAGCT	349	-A / C->A	-A / C->A
Cpf1-BB12	Chr9	5764864	5764923	Chr9:5764864-5764923	GGTGGGTCCTCTAGTCGATT	ATGTGCTTGTTGACGGTCAT	271	-CATGTGGGCCCTCCTTATC	-CATGTGGGCCCTCCTTATC
Cpf1-BB13	Chr9	5764864	5764923	Chr9:5764864-5764923	GGTGGGTCCTCTAGTCGATT	ATGTGCTTGTTGACGGTCAT	271	-CATGTGGGCCCTCCTTATC	-CATGTGGGCCCTCCTTATC
Cpf1-BB13	Chr9	20722038	20722079	Chr9:20722038-20722079	AGAACCGATGTACCTTTGGT	AGCCTACCAAATCTCGCATG	277	-T	-T
Cas9-J off targeting, SNVs
Sample	Chromosome	Target start	Target end	Region	Left primer	Right primer	Product size	Target_seq	Strand	Mismatch	WGS result	Sanger sequencing result
Cas9-J1	Chr9	8241100	8241123	Chr9:8241100-8241123	ACGGAACAGAAAAGGGCTTT	TTTATCAGGACGTGACAGCC	293	atAaCTtgGcCATtTGaaCtCGG	-	10	G->C	G->C
Cas9-J2	Chr11	4489353	4489376	Chr11:4489353-4489376	TGGGTTGCTAACACTGCATT	TACTACCTCGACACTGCCTT	314	cCAGgTCcGACgccacaGCgAGG	-	10	G->A	G->A
Cas9-J2	Chr4	11147673	11147696	Chr4:11147673-11147696	CAGCTGTCAGAAGCCTAGTG	CCTTTGCGAGAGTGAAGACA	273	GCAttTgTtACcgGgatGCtTGG	+	10	G->T	G->T
Cas9-J2	Chr5	9137308	9137331	Chr5:9137308-9137331	GAGAGGGTTGCAGACGAAG	GATGATCCACCACACGGG	304	GCgGtTCgacgAgGTGctCgGGG	+	10	G->T	G->T
Cas9-J2	Chr5	9137320	9137343	Chr5:9137320-9137343	GAGAGGGTTGCAGACGAAG	GATGATCCACCACACGGG	304	GgtGCTCgGggAcGaGGatgTGG	+	10	G->T	G->T
Cas9-off-targeting, Indels
Sample	Chromosome	Target start	Target end	Region	Left primer	Right primer	Product size	Target_seq	Strand	Mismatch	WGS result	Sanger sequencing result
Cas9-J1	Chr1	22043899	22043922	Chr1:22043899-22043922	ATATGCCAGCGACTGAAAGG	TCGCAATCGCAATTCACAAC	263	GCAGCTCTGACATGTGGGCCTGG	-	0	-GCCTGGG/-G	-GCCTGGG/-G
Cas9-J1	Chr1	31035302	31035325	Chr1:31035302-31035325	CCTCGGTGCCACTAAAAAGT	CGCGGATGATGTGGATAGAG	199	GCAGCTCTGACATGTGGGtCCGG	+	1	-TGTGG	-TGTGG
Cas9-J2	Chr1	4302681	4302704	Chr1:4302681-4302704	GCTGCTCACGAGAGAAAGAT	TTTGGTCAAGTTCGAGCCTC	223	atAGCTCTGACATGTGGGCtCGG	-	3	-CCACAT/-CCACATGTCAG	-CCACAT/-CCACATGTCAG
Cas9-J2	Chr1	8873687	8873710	Chr1:8873687-8873710	TCAGGGCCATGGGAAAAAAA	GAGTCTCACCTCAACACGGA	244	aCAcCaCcaACcgGgGGGCaCGG	+	9	-G	-G
Cas9-J2	Chr1	22043899	22043922	Chr1:22043899-22043922	ATATGCCAGCGACTGAAAGG	TCGCAATCGCAATTCACAAC	263	GCAGCTCTGACATGTGGGCCTGG	-	0	-G/-GG	-G/-GG
Cas9-J2	Chr1	31035302	31035325	Chr1:31035302-31035325	CCTCGGTGCCACTAAAAAGT	CGCGGATGATGTGGATAGAG	199	GCAGCTCTGACATGTGGGtCCGG	+	1	-ATGTGG	-ATGTGG
Cas9-J2	Chr2	23446232	23446255	Chr2:23446232-23446255	CGAGGGAGAAGACTGAGTGA	TGGCTCCAATCCAAAATGCT	267	GCAGCTCTGACATaTGGGCCCGG	-	1	-ATATG/-G	-ATATG/-G
Cas9-J2	Chr3	2628501	2628524	Chr3:2628501-2628524	GGCAAGAGCGACATTTTTCC	CACGAACAAGCGAAAATCCC	230	GCAGCTCTGACATGTGGGtCTGG	-	1	-CCACA	-CCACA
Cas9-J2	Chr5	19226196	19226219	Chr5:19226196-19226219	GGGTTGGGTTTTGGAGTTCT	ATTGAATGCAGATGCGAGGT	312	aCAGCTCTGACATGTGGGCCCGG	+	1	-TGTGG/-GTGG	-TGTGG/-GTGG
Cas9-J2	Chr6	24673723	24673746	Chr6:24673723-24673746	GGGAATCGAGGGAGAAGAGA	CTAGAAGAGCAGCAGTGGTG	313	GCAGCTCTGACATGTGGGCCTGG	-	0	-CCCACATGTCAGAGC	-CCCACATGTCAGAGC

## Sheet: Supplementary Table 5
Oligos used to generate Cas9 or Cpf1 nuclease expression vectors
Name	Sequence 5'-3'	Description
OsDEP1-sgRNA-F	CGGAATGAGCTGCAAGAACAATTG	top oligo to clone OsDEP1-sgRNA01 into the Cas9 expression vector (pTX202)
OsDEP1-sgRNA-R	AAACCAATTGTTCTTGCAGCTCAT	bottom oligo to clone OsDEP1-sgRNA01 into the Cas9 expression vector (pTX202)
OsSPL14-sgRNA04-F	CGGACATGTAGCTACCCGCCATGG	top oligo to clone OsSPL14-sgRNA04 into the Cas9 expression vector (pZDW021)
OsSPL14-sgRNA04-R	AAACCCATGGCGGGTAGCTACATG	bottom oligo to clone OsSPL14-sgRNA04 into the Cas9 expression vector (pZDW021)
OsTB1-sgRNA03-F	CGGAGCCGCATGGGCAGCAGCTGG	top oligo to clone OsTB1-sgRNA03 into the Cas9 expression vector (pZDW024)
OsTB1-sgRNA03-R	AAACCCAGCTGCTGCCCATGCGGC	bottom oligo to clone OsTB1-sgRNA03 into the Cas9 expression vector (pZDW024)
OsLAC-sgRNA01-F	GTGTGTGCGTGCAGGCACGGGATC	top oligo to clone OsLAC-sgRNA01 into the Cas9 expression vector (pCY019)
OsLAC-sgRNA01-R	AAACGATCCCGTGCCTGCACGCAC	bottom oligo to clone OsLAC-sgRNA01 into the Cas9 expression vector (pCY019)
OsLAC-sgRNA02-F	GTGTGCCCACCCGCTCAGCAGCTGC	top oligo to clone OsLAC-sgRNA02 into the Cas9 expression vector (pCY020)
OsLAC-sgRNA02-R	AAACGCAGCTGCTGAGCGGGTGGGC	bottom oligo to clone OsLAC-sgRNA02 into the Cas9 expression vector (pCY020)
OsLAC-sgRNA03-F	GTGTGATCTTGCCCCCTGCCGGCGT	top oligo to clone OsLAC-sgRNA03 into the Cas9 expression vector (pCY021)
OsLAC-sgRNA03-R	AAACACGCCGGCAGGGGGCAAGATC	bottom oligo to clone OsLAC-sgRNA03 into the Cas9 expression vector (pCY021)
OsLAC-sgRNA05-F	GTGTGCCTGGCCAGCGCCGGGTACC	top oligo to clone OsLAC-sgRNA05 into the Cas9 expression vector (pCY023)
OsLAC-sgRNA05-R	AAACGGTACCCGGCGCTGGCCAGGC	bottom oligo to clone OsLAC-sgRNA05 into the Cas9 expression vector (pCY023)
OsmiR398a-sgRNA01-F	GTGTGTGTTCTCAGGTCACCCCTT	top oligo to clone OsmiR398a-sgRNA01 into the Cas9 expression vector (pTL03)
OsmiR398a-sgRNA01-R	AAACAAGGGGTGACCTGAGAACAC	bottom oligo to clone OsmiR398a-sgRNA01 into the Cas9 expression vector (pTL03)
Os02circ25329-sgRNA01-P1F	CACCGGTCTCAGTGTGGCAGCTCTGACATGTGGGCCGTTTTAGAGCTAGAAATA	forward oligo to clone Os02circ25329-sgRNA01 and Os02circ25329-sgRNA02 into the Cas9 expression vector (pZJP053)
Os02circ25329-sgRNA02-P2R	CGATGGTCTCCAAACACCTCCTTGAAGCGCGGGACCACACAAGCGACAGCGC	reverse oligo to clone Os02circ25329-sgRNA01 and Os02circ25329-sgRNA02 into the Cas9 expression vector (pZJP053)
Os03circ00204-sgRNA01-P1F	CACCGGTCTCAGTGTGCCTATACCCTTGAAGCTGGGGTTTTAGAGCTAGAAATA	forward oligo to clone Os03circ00204-sgRNA01 and Os03circ00204-sgRNA02 into the Cas9 expression vector (pZJP055)
Os03circ00204-sgRNA02-P2R	CGATGGTCTCCAAACTCGTTAAGATTGTGCGCAAGCACACAAGCGACAGCGC	reverse oligo to clone Os03circ00204-sgRNA01 and Os03circ00204-sgRNA02 into the Cas9 expression vector (pZJP055)
General-P1R	CGCCAATATATCCTGTCAAA	universal reverse oligo to clone two sgRNAs into the Cas9 expression vector
General-P2F	TTTGACAGGATATATTGGCGAGGATCCGCGGATCATG	universal forward oligo to clone two sgRNAs into the Cas9 expression vector
Oligos used to amplify target sites for Sagner sequencing
Name	Sequence 5'-3'	Description
OsDEP1-F	CTAGTCCAGGGATGTAATCATCTT	forward oligo to amplify the OsDEP1-sgRNA01 target site
OsDEP1-R	GCAGTTGCACTGGGACTTGA	reverse oligo to amplify the OsDEP1-sgRNA01 target site
OsSPL14-F2	ATGGGATACTACTACCCACA	forward oligo to amplify the OsSPL14-sgRNA04 target site
OsSPL14-R	GGCTGGACCGTTCCCCTGCA	reverse oligo to amplify the OsSPL14-sgRNA04 target site
OsTB1-F2	AACGCGGCTAGGAGTAAGGAGTC	forward oligo to amplify the OsTB1-sgRNA03 target site
OsTB1-R6	GGCTTCTTCCCGTCGCTGTG	reverse oligo to amplify the OsTB1-sgRNA03 target site
OsLAC-38410-F1	GGATATTAGATTGTACCGGTTCA	forward oligo to amplify the OsLAC-sgRNA01(OsLAC-sgRNA02, OsLAC-sgRNA03, OsLAC-sgRNA05) target site
OsLAC-38420-F1	TGTGATGAAGCAGCATACAAG	forward oligo to amplify the OsLAC-sgRNA01(OsLAC-sgRNA02, OsLAC-sgRNA03, OsLAC-sgRNA05) target site
OsLAC-RFLP-F1	ATGGCAGGTGCAAACGACGAG	sequencing oligo for the OsLAC-sgRNA01(OsLAC-sgRNA02) target site
OsLAC-RFLP-R1	AACGTGTCTGCACAGCCAAAC	sequencing oligo for the OsLAC-sgRNA03 target site
OsLAC-RFLP-F2	TCCTCGAGTACGACGACCCCT	sequencing oligo for the OsLAC-sgRNA05 target site
OsLAC-RFLP-R2	AAGTTGGTGCAAATGTGGAATC	reverse oligo to amplify the OsLAC-sgRNA01(OsLAC-sgRNA02, OsLAC-sgRNA03, OsLAC-sgRNA05) target site
OsmiR398a-F	TGGAGAAGCTGGCAGTAACCA	forward oligo to amplify the miR398a-sgRNA01 target site
OsmiR398a-R	GACATATCCTTGCTCATGAATC	reverse oligo to amplify the miR398a-sgRNA01 target site
OsmiR398b-F	ACGAATCGGAATCGGCATCGT	forward oligo to amplify the miR398b-sgRNA01 target site
OsmiR398b-R	ACTGGAATCAACCGAATTGTGT	reverse oligo to amplify the miR398b-sgRNA01 target site
Os02circ25329-F1	CATGATCCGAATGACAGGAAAG	forward oligo to amplify the Os02circ25329-sgRNA01 target site
Os02circ25329-R1	CCCTACTTACGATGACGGGC	reverse oligo to amplify the Os02circ25329-sgRNA01 target site
Os02circ25329-F2	GCCGTCCTGGCGCTCTTTGT	forward oligo to amplify the Os02circ25329-sgRNA02 target site
Os02circ25329-R2	GAGACTGCCAGACTGGGAGGT	reverse oligo to amplify the Os02circ25329-sgRNA02 target site
Os03circ00204-F1	CCCAGCCAGCAGAATGTTCTG	forward oligo to amplify the Os03circ00204-sgRNA01 target site
Os03circ00204-R1	GTCATGGCCCTACTCTACAACA	reverse oligo to amplify the Os03circ00204-sgRNA01 target site
Os03circ00204-F2	GCTGTCGCTCAGGCATGTCGA	forward oligo to amplify the Os03circ00204-sgRNA02 target site
Os03circ00204-R2	GAGGTGGCCCAAAGTGACACT	reverse oligo to amplify the Os03circ00204-sgRNA02 target site
Cpf-OsPDS-F2	GGAAATGCCTTGAACAGATAGCT	amplifying the OsPDS-crRNA02 target site
Cpf-OsPDS-R2	TTGGAAGGGAATAGTAGGTTGA	amplifying the OsPDS-crRNA02 target site
Cpf-OsDEP1-F	TCACCGATTCTTTCCATGCG	amplifying the OsDEP1-crRNA01/OsDEP1-crRNA02 target site
Cpf-OsDEP1-R	GCCACAATCGGGTTTGCATT	amplifying the OsDEP1-crRNA01/OsDEP1-crRNA02 target site
Cpf-OsROC5-F	CTTATGTTCCGTTCCAATCCT	amplifying the OsROC5-crRNA01/OsDEP1-crRNA02 target site
Cpf-OsROC5-R	CCTACACTTCACATTTCCACCT	amplifying the OsROC5-crRNA01/OsDEP1-crRNA02 target site
